# Supplementary material for: Cellulose Acetate Nanofibers: Incorporating Hydroxyapatite (HA), HA/Berberine or HA/Moghat Composites, as Scaffolds to Enhance In Vitro Osteoporotic Bone Regeneration
Source: Polymers (Basel). 2021 Nov 27;13(23):4140. doi: 10.3390/polym13234140 (PMC8659966; doi:10.3390/polym13234140)
Supplement: Supplementary file 1 [file polymers-13-04140-s001.zip]

Archive with 1 entries (1 files):
- polymers-1442854-supplementary.pdf
